# Supplementary material for: A Systematic Review of Individualized Heart Surgery with a Personalized Prosthesis
Source: J Pers Med. 2023 Oct 11;13(10):1483. doi: 10.3390/jpm13101483 (PMC10608049; doi:10.3390/jpm13101483)
Supplement: Supplementary file 1 [file jpm-13-01483-s001.zip]

Archive with 1 entries (1 files):
- jpm-2587674-supplementary.pdf
